# Supplementary material for: Dual associations of gut and oral microbial networks with kidney transplantation
Source: mSystems. 2025 Jul 9;10(8):e00252-25. doi: 10.1128/msystems.00252-25 (PMC12363170; doi:10.1128/msystems.00252-25)
Supplement: Supplemental tables — Tables S1 to S4. [file msystems.00252-25-s0002.xlsx]

## Sheet: S.T.1
Supplementary Table 1. Collection of fecal and saliva samples from kidney transplant patients.
Participant ID	R00	R01	R02	R03	R04	R05
1	ss	ss	ss	fs	ss
2	fs, ss	ss	ss	ss	fs, ss
3		ss		ss
4	fs, ss	ss	ss	ss		fs, ss
5	fs, ss	fs, ss	ss	ss	fs, ss	fs, ss
6		ss	fs, ss	fs, ss
7	ss	fs,ss			fs, ss
8	ss	ss	fs, ss	fs, ss	fs, ss
9	ss	ss	ss	fs, ss	fs
10	ss		fs, ss	fs, ss	fs, ss	fs
11	fs, ss	ss
12			fs		fs
13	ss	fs, ss	fs, ss	ss	ss
14	ss			fs, ss
15	fs, ss	fs, ss	ss	fs, ss	fs, ss
16		ss	ss	ss
17	fs, ss			ss	fs, ss
18	fs, ss	ss	fs, ss
19	fs
20	fs, ss	ss	ss	fs	fs, ss
21	ss
22	fs, ss	ss	fs, ss
23	fs, ss			ss
24	fs, ss	fs, ss	fs, ss	fs, ss
Note: R00: pre-transplantation, R01: 3 days after transplantation, R02: 7 days after transplantation, R03: 14 days after transplantation, R04: 1 month after transplantation, R05: half a year after transplantation; fs: fecal sample, ss: saliva sample.

## Sheet: S.T.2
Supplementary Table 2. Basic information of kidney transplant participants.
Participant ID	Sex	Age	BMI
1	F	23	16.1843
2	M	45	24.977
3	M	44	28.5467
4	M	38	18.424
5	F	45	22.4766
6	F	29	21.3039
7	M	32	18.6453
8	M	26	20.753
9	M	32	22.3214
10	M	35	20.9573
11	M	31	23.03
12	M	26	21.1553
13	M	33	20.4152
14	M	38	17.7086
15	M	33	19.5312
16	M	38	21.7993
17	F	36	21.6311
18	M	45	20.3074
19	F	51	24.3496
20	M	42	21.0303
21	F	37	21.7193
22	F	49	21.8522
23	M	37	23.8754
24	F	36	21.1702
25	M	32	22.4913
26	F	33	21.8522
Note: F: female, M: male

## Sheet: S.T.3
Supplementary Table 3. Detailed information on clinical indicators (blood biochemistry) of participants before and after kidney transplantation.
Participant ID	Time points	AST	ALT	TBIL	DBIL	IBIL	CHE	GGT	TBA	ALP	TP	ALB	Cr	BUN	UA	K+	Na+	Cl-
1	R00	6.6	4	4.9	2	2.9	6.6	16	1.2	728.2	82.4	46.9	1013.3	37.64	556.4	5.64	138.7	94.8
	R01	17.1	6.9	2.7	2.3	0.4	3.9	14	2.6	473.7	59.8	35.4	171.9	20.65	399.9	3.73	146.1	112.7
	R02	14	3.1	3.4	2	1.4	4.4	15	5.1	531.5	56.1	31.6	64.3	7.85	300.4	3.45	144.5	115.1
	R03	14.4	13.2	3.1	2	1.1	4.5	19	7.6	679.1	62.3	36.6	59.5	3.55	308.8	4.28	142.4	111.3
	R04	10.9	11.3	4.3	2.6	1.7	5.8	18.3	3.4	643	66.4	43.4	69.9	5.2	289	4.25	137.4	109.9
2	R00	12	6.4	6.3	3.7	2.6	3.5	30	7.5	55.7	65.1	39.6	853.6	12.79	325.1	4.63	144.6	104.3
	R01	16.2	4	3.3	3	0.3	2.4	25	1.3	53.9	57	34.4	264.9	19.32	434.2	4.05	152.1	116.4
	R02	19.3	22.2	6	4.1	1.9	2	50	1.3	54.4	55.3	28.2	119.4	9.92	344.7	3.93	149.8	117.7
	R03	31.6	61.1	5.3	3.5	1.8	2	106	1.8	102.3	56.9	32.3	111	6.64	388	3.44	148.2	115.5
	R04	10.6	8.6	2.5	2	0.5	3.2	62	2.6	69.4	55.6	33.6	526.7	21.38	462.5	5.05	150.3	124.7
3	R00	9.7	17	8.5	3.5	5	8.9	55	3.1	114.5	75.8	42.9	1342.8	24.21	555.8	5.86	144.4	104.3
	R01	9.5	7.3	7.3	4	3.3	7	60	1.1	85.5	72.9	40.4	401.3	21.45	446.2	4.57	153.9	117.5
	R02	24.2	62.7	11.9	6.7	5.2	7.1	150	1.5	104.6	67.3	37.2	149.5	18.1	338.2	4.28	151.4	117.7
	R03	17.8	29	11.8	6.2	5.6	4.8	86	4.7	168.3	55.6	27.6	221.9	21.44	532	5.53	149.5	120.3
	R04	16.2	35.1	9.3	5.5	3.8	5.2	94	2.6	196.9	55.5	35.8	170.5	6.54	467.2	4.58	140.3	111.3
4	R00	89.7	175.5	8.2	3.8	4.4	8.2	56	3.8	78.1	81.3	51	975.4	14.93	14.93	4.81	147.1	102.2
	R01	14.9	42	5.1	3.7	4.1	4	45	1.1	48	60.2	36.6	312.9	21.04	320.1	4.1	149.2	113
	R02	24.9	49.5	7.8	5.2	2.6	4.1	105	2.1	52.3	53.3	34.2	130.6	17.65	414	4.27	146.9	115.7
	R03	19.4	45	22	11.8	10.2	3.7	93.3	7.2	90.2	55.5	34.7	112.8	12	345	5.19	137.2	107.3
	R04	57.2	167.1	10.4	6.4	4	4.6	302.2	1.7	151.6	66.6	41.8	121.1	6.7	356	4.42	137.4	107.7
5	R00	11	14.6	8.2	3.4	4.8	7	14	5.1	78	77.3	45	1505.9	34.88	501.7	5.59	144.8	101.1
	R01	37.3	68.9	9.9	6	3.9	3.5	11	2.6	41.6	55.7	35.6	172.7	17.3	315.5	3.57	153.3	113.9
	R02	11.5	26.8	16.7	9.2	7.5	4.2	18	5.5	90.5	62.1	34.9	87.8	5	177.6	2.96	143.1	101.5
	R03	17.8	27.2	10.1	6	4.1	4.7	23	3	122.3	64.2	33.2	115.9	7.5	190.6	5.25	141.3	105.8
	R04	13.9	29	6	4.3	1.7	5.3	27	6.6	123.3	65.9	42	89.1	7.19	180.1	4.19	145.4	115.6
6	R00	21.75	13.42	10.6	5.1	5.5					86.3	45.1	773.9	11		4.46	141.47	102.83
	R01	37.3	46	8.2	6.5	1.7	4	32	4.6	80.2	75.8	43	99.7	5.78	193.5	3.1	145.1	102
	R02	12.7	19.8	10.6	7.7	2.9	4.6	47	10.7	82.1	68.8	37.8	87.1	5.82	169.3	3.1	143.9	102.3
	R03	31.3	46.1	13.6	8.9	4.7	5.9	107	9	146.9	86.3	45.3	106.8	8.82	218.6	5.1	138.3	99.9
	R04	25.8	25.8	6.7	4.8	1.9	5.6	72	5.1	106.4	69	39.3	104.4	6.51	216.7	3.47	143.7	111.6
7	R00	9.5	15.8	4.9	2.2	2.7	9	26	2.1	176.1	79.1	49.2	1417.8	23.86	274.7	5.22	141.9	95.7
	R01	7.2	3.7	3	2.2	0.8	3.8	18	1.9	78	53.7	33	162	15.74	293.8	3.85	144.1	109
	R02	12.8	39.1	10.9	5.9	5	4.6	37	5.9	85.6	60.1	39.7	94.4	7.63	266.4	2.94	144.6	107.7
	R03	25.9	49.4	8.9	5.1	3.8	5.2	40	3.8	148	66.4	42.1	94.7	7.13	282.6	4.08	142.6	109.2
	R04	25.5	54.5	5.5	2.9	2.6	6.9	39.7	4.4	209.2	67.5	43.6	114.9	8.7	416	3.94	139.3	108.1
8	R00	5.2	1.7	7.3	3.1	4.2	6.9	11	12.5	81.9	73.8	46.3	1060.8	16.28	385.4	4.37	142.4	104.2
	R01	9.1	3.6	5.1	3.4	1.7	4.8	12	2.7	62.4	71.7	44.2	136.6	11.59	317.2	4.26	142.9	105.5
	R02	16.7	19.8	8.7	4.4	4.3	5.2	34	7.2	66.4	70.4	46.4	95.7	8.63	359.6	3.31	138.1	100.7
	R03	15.7	12.6	7.2	4.1	3.1	4.9	27	12.5	76.1	70.2	42.9	95.7	7.58	459.5	3.69	139.5	105.7
	R04	27.9	17.7	4.5	2.4	2.1	7	29.7	3.5	158.9	76.1	47.7	117.4	6.5	336	4.63	137.3	104.1
9	R00	11.12	15.26	3.8	1.2	2.6	6.9	39	6	75.6	79	43.3	1812.88	26.62	484.3	4.68	142.95	103.62
	R01	14	4.5	3.1	2.3	0.8	4.3	24	1.7	50.6	57.4	31.7	219.7	18.95	407.5	4.47	148.4	116.6
	R02	41.1	30.6	4.4	3.1	1.3	3.8	31	6.3	51.2	46	31.2	98.7	9.07	292.6	3.59	140.7	113.6
	R03	33.9	104.9	5.2	3.4	1.8	4.6	68	7.8	94.9	61.5	34.4	84.3	7.51	358.6	3.39	143.9	110.4
	R04	8.8	22.4	5.4	4.1	1.3	3.8	95	6.3	109.3	58.7	33.3	113.1	5.76	355.1	3.83	141.7	108.4
10	R00	10.7	12.7	9.2	3.2	6	8.2	18	3.2	96.6	83.7	55.4	1638.9	25.26	655.6	4.57	143.2	96.1
	R01	24.8	7.8	2.8	2	0.8	4.2	16	2.3	62.7	57	37.5	209.9	12.7	301.1	4.32	141.9	108.4
	R02	46	30.1	3.2	2.2	1	4.6	17	17.6	117.9	53.7	36.8	150	9.91	338	3.15	142.1	107.7
	R03	18.3	45.3	4.9	3.1	1.8	5.8	25	17.4	135.2	71.8	46.8	132.1	12.5	387.9	3.65	143.7	110.1
	R04	12.3	13.2	4.3	2.4	1.9	6.5	24	13	76.4	66.6	42.8	130.4	6.3	367	3.65	139.5	102.8
11	R00	9.7	9.3	7.6	4.4	3.2	5.4	23	1.3	32.6	73.5	49.1	528	12.88	323.9	4.11	144.1	105
	R01	24.3	32.9	4.7	2.7	2	5.3	42	2.5	28.1	71.7	39.7	148.3	11.27	218.1	3.79	145.7	111.5
	R02	21.2	50.7	5.6	3.7	1.9	4.6	52	2.9	27.2	61	38.2	123.9	8.26	180.2	3.03	146.8	113.6
	R03	18.1	35.5	5.3	3.5	1.8	4.5	67	4.8	33.8	62.6	35.4	147.4	8.29	205.5	5.22	146.9	115.5
	R04	41.1	123.7	5.3	2.7	2.6	6.4	126.2	5.2	50.9	65.8	41.7	121.9	8.5	219	4.05	137.4	106.4
12	R00	15	12.5	9.1	3.4	5.7	8.8	21.4	5.6	87.2	88.1	49.8	816.3	13.2	308	5.07	136.3	94.4
	R01	9.7	9.1	5.4	3.5	1.9	5.4	21	4.8	55.3	71.9	41.7	173.8	9.9	296	3.99	144.2	111.8
	R02	7.9	10.7	4.9	2.5	2.4	5.8	27	3.5	64.1	73.7	43.3	127.5	9.09	235.8	3.47	147	111.9
	R03	11.8	22	5.7	3.2	2.5	5.9	50.2	3.2	73.9	75.1	44	131.7	7.7	254	4.4	137	104.4
	R04	20.2	33.9	6.1	3.2	2.9	7	47.3	6.8	77.6	77.8	47.4	136.1	5.7	325	3.69	136.8	104
13	R00	18.4	9.6	8	4.5	3.5	6.6	13	3	72.8	70.9	41.7	1196.6	17.16	351.7	5.37	138.4	95.4
	R01	8.9	5.6	5.2	2.9	2.3	4.9	14	6.4	59.8	63.5	40.5	922.9	19.55	291.6	4.21	143.4	100.7
	R02	10.9	5.4	5.4	3.3	2.1	4.9	14	4.1	50.4	54.7	32.5	368.7	17.59	304	3.73	142.8	103.4
	R03	16.3	22.3	3.5	2.5	1	4.4	13	6.6	61.6	51.2	35.6	361.7	23.84	370.2	3.67	147.1	112
	R04	11	25.3	2.4	2.2	0.2	6.3	40.1	3.3	124.6	69	43.8	243.8	10.7	320	4.68	139.9	108.9
14	R00	17.1	4.9	9.1	4.8	4.3	4.4	11	1.8	76.9	66.6	39	920.6	12.05	231.8	4.24	134.6	96.5
	R01	15.8	8.2	4.6	3.1	1.5	3	12	4.5	73.4	65.7	38.4	794.2	21.13	278.2	4.27	139.2	99.2
	R02	11.6	5.5	6.3	4	2.3	3.2	15	12.5	62	58.9	36.1	378.6	20.21	339.4	3.94	144.5	103.5
	R03	11.4	3.9	4.3	3.3	1	2.8	11	5	52.8	49.6	32.9	317	28.95	362.4	3.74	153.7	116.5
	R04	11.5	7.1	3.7	2.4	1.3	4	15.4	2.9	99.9	54.9	34.3	201.2	10	268	5.3	141.1	111.2
15	R00	8.9	8.1	8.5	4.5	4	6.2	15	1.2	67.8	70.9	42.3	550.5	12.51	426.3	4.08	140.3	98.1
	R01	10.3	7.8	5.1	2.9	2.2	5.5	17	3.1	54.6	63.9	38.5	129	6.35	328.3	3.5	144.9	106.4
	R02	10.8	12	5.3	3	2.3	5.1	16	7.6	46.3	60.5	37.3	123.1	9.99	263.4	3.03	146.5	111.2
	R03	13.8	24.8	5.1	3.5	1.6	6.3	16	6.8	47.9	68.9	44.5	110.1	5.82	230	3.87	147.5	109.6
	R04	13.6	30.5	6.2	2.5	3.7	7.8	49	5.9	58.1	71.8	45.8	131.2	4.2	306	3.34	136.8	104.6
16	R00	4.45	9.6	6.5	2.6	3.9	6.7	18	3.7	93.1	75.7	47.2	1587.9	27.33	562.1	3.98	144.3	92.9
	R01	5.8	3.2	6	2.5	3.5	3.8	15	7.1	74.4	60.7	38	1249.4	22.86	394.2	4.45	139.6	95.5
	R02	12.1	4.48	7.5	4	3.5	3.4	15	2.2	55.8	52.5	33	482.7	24.48	521.7	3.4	145.6	104.1
	R03	11.6	7.7	4.2	2.7	1.5	3.3	15	2.4	60.5	52.6	34.3	233.2	15.95	513.5	3.76	147.8	113.4
	R04	13.3	12.5	7.2	1.8	5.4	4.1	23.7	8.4	87.9	62.8	41.2	189.9	9.2	415	5.53	141.3	112.6
17	R00	26.5	21.8	20.8	8.8	12	7.7	21	1.7	133.2	73.8	41.6	576.6	10.58	238.1	4.23	143.7	98.9
	R01	12.6	6.8	7.5	4.3	3.2	4.6	15	1.3	97.9	61.8	36.4	735.8	23.27	356	4.39	139.8	97.9
	R02	12.7	5.3	7.9	5.1	2.8	4.2	20	4	71.8	54.3	34	263.1	23.5	350.9	3.99	142	107.7
	R03	11.6	5.3	9.6	5.4	4.2	3.6	21	2.4	97.9	51.8	33	167.6	13.22	381.3	3.85	149.9	115.8
	R04	10.4	14.1	5.7	4.1	1.6	3.4	44	4.6	102.9	59.6	38.1	137	7.95	462	4.58	144.2	111.4
18	R00	7.4	6.6	8.3	3.5	4.8	5.4	15	6.1	77	75.5	47	1319.6	27.54	488.8	4.65	145.4	98.7
	R01	15.3	8	3.5	2.8	0.7	3.1	10	1.3	64.7	58.9	35.8	261.7	14.38	217.9	4.21	140.1	105.8
	R02	33	12.9	9.8	4.4	5.4	3.3	12	4.2	84.2	61	34.3	118.6	10.33	177.6	3.19	142.3	109.3
	R03	14.1	24.1	9.7	4.1	5.6	3.2	15	6.4	85.8	60.2	30.3	104	6.17	178.2	3.16	144.7	109.6
	R04	16.6	19.3	7.8	2.5	5.3	4.1	15.2	6.5	116	62.8	31.7	118.7	11	247	4.26	141.1	111.5
19	R00	11.6	3.9	10.3	1.7	8.6	8.8	29	4.8	144.3	85	40.8	771.7	13.42	258.2	4.19	140.3	97.8
	R01	14.4	2.2	9	3.6	5.4	3.7	18	1.2	76.7	55.2	27.5	262.6	16.41	429.3	4.28	143.2	110.9
	R02	44.3	9.2	4.9	3.4	1.5	3.1	40.5	0.8	90.4	65.7	19.2	138.3	19.9	383	3.75	139.3	113.4
	R03	31.3	8.1	11.1	4	7.1	3.6	29	11.6	132.4	56	32.5	122.1	9.03	345.4	3.7	146.3	113.1
	R04	16.5	7	8.5	2.3	6.2	4	72.1	9.6	154.7	61.1	35.4	156	11.1	301	4.79	138.2	109.4
20	R00	8.7	7.6	12.5	2.8	9.7	9.3	17	17.4	71.2	85.8	44.9	1039.5	21.27	292.4	4.66	140.1	100.4
	R01	18	6.3	5.7	1.6	4.1	4.7	10	4.3	51.9	61	33	456.1	32.71	460	4.62	146.5	113.1
	R02	15.3	8.8	2.8	0.7	2.1	4	13	21.5	69	61.1	33.9	161.5	9.55	328.5	3.4	144.1	112.8
	R03	9	9.2	5.4	1.8	3.6	4.3	12	14.6	56.3	58	32.1	25.9	17.1	377	3.75	140.4	115.1
	R04	14	4.7	4.9	1.4	3.5	5.8	15.9	13.5	65.2	64.4	37.8	235.9	17.8	474	4.69	137.8	110.2
21	R00	5.6	3.6	4.1	0.8	3.3	7.6	14	6.6	83.6	77.7	38.3	1429.1	31.22	424.1	6.61	141.3	98.4
	R01	16	3.1	4.6	1.7	2.9	5	17.9	4	75.9	68.3	33.1	218.5	18.4	233	3.71	135.2	103.4
	R02	10.7	12.7	5.7	2.1	3.6	5.1	15	4.4	56.8	61.7	30.3	94	9.14	178.4	3.33	143.4	109.6
	R03	24	28.1	5.1	1.8	3.3	4.9	15.1	2.3	100.9	64.5	27.5	114.9	7.8	303	3.24	141	112.5
	R04	12.1	8	4.4	1.2	3.2	6	18	4	90.2	65	29.1	126.6	5.22	215.8	4.64	136.7	116.4
22	R00	12.1	5.6	8.2	1.9	6.3	6.5	15	2.3	138	81.4	38.6	1042.4	19.13	435	3.96	139.3	97
	R01	26.4	6.2	5.5	1.3	4.2	4.3	16	0.7	120.7	62	28.4	125.1	15.8	220	3.56	133.5	102.2
	R02	17	31.9	8.6	2.5	6.1	5	18	7.2	88.1	61.2	28.9	75.9	8.49	208.5	3.44	140.4	105.9
	R03	15.8	23.4	5.2	1.6	3.6	3.9	16	6.5	113.4	57.3	27.4	101.5	7.04	343.7	3.61	142.4	110.2
	R04	19	13.3	7.9	1.7	6.2	5.8	37	6.3	233.8	64.9	35.9	106.5	7.8	305	4.8	135.3	109.7
23	R00	5.5	4.4	6.9	3.3	3.6	6.1	12	3.8	88.7	77.4	32.8	1304.5	29.26	441.7	4.56	142.5	103.8
	R01	8.7	6.3	6.5	3.4	3.1	4.4	14	4.4	64.5	69.8	28.5	187.1	15.99	228.2	5.56	137.7	110.7
	R02	19.7	34	7.2	3.1	4.1	4.8	23	10.1	71.8	71.5	35.2	127.9	9.69	185.5	4.34	140.1	111
	R03	13.4	43	9.1	4.4	4.7	4.4	28	11.5	103.9	67.1	35.6	141.1	8.82	193.5	3.94	144.9	117.1
	R04	18.6	26.4	8.3	2.8	5.5	5.5	24	5.1	97.3	75.6	39.4	211.8	12.62	279	5.63	145.8	107.1
24	R00	15.9	11.9	13	4.2	8.8	5.6	32.8	9.6	91.2	81.8	40	992	20.5	378	5.08	137.2	100.8
	R01	13.4	10.5	9.2	4	5.2	3.5	21	9.5	57.1	67.6	34	163	11.08	295.2	4.68	145.1	113.2
	R02	11.1	13.3	9.5	3.3	6.2	3.6	24	16.6	55.4	65.9	33.1	125.8	10.48	208.9	3.97	143.9	115.2
	R03	15.6	32.7	14.7	5.5	9.2	3.6	30	4	90.4	71.8	34.3	133	9.58	254.9	4.63	143.4	115
	R04	29	15.5	7	2.2	4.8	3.9	29	23.5	86.3	63.1	32.5	161.1	9.94	347.8	4.43	142	113.1
25	R00	10.3	8.2	7.3	1.4	5.9	6.6	16	5.1	84.2	80.5	44.7	889.6	11.37	225.6	4.46	138.1	101
	R01	21.6	7.6	5.7	2.1	3.6	3.9	13	2.2	85.3	69.5	33.4	164.3	13.1	240.5	4.19	137.7	109.1
	R02	39.2	18.6	6.3	2.1	4.2	4	18	6.2	91.8	63.6	32.3	110.6	8.73	177.5	3.3	143.8	117.5
	R03	26.3	40.8	4.6	1.2	3.4	4.6	26	31	114.5	68	33.9	114.2	6.36	182.4	3.88	141.9	112.6
	R04	23.9	31.3	8.2	1.7	6.5	5.6	35.5	3	169	74.1	43.3	123.2	7.7	262	4.68	135	104.4
26	R00	11.2	14.2	11.1	3.5	7.6	6.3	13	5.2	115.7	76.9	41	829.5	14.06	447.9	4.71	141.5	110.9
	R01	27.4	11.3	5.2	2.1	3.1	2.9	7	3.1	81	56.9	25.3	110.2	7.21	249	4.22	142.4	111.2
	R02	28.7	13.3	7.1	2.8	4.3	2.8	9	3.1	88	49.9	24.8	87.3	3.61	188.2	3.13	141.8	111.2
	R03	30.4	30.2	11.7	3.2	8.5	4.6	28.7	2.6	138.4	73.3	39.1	97.2	7.8	199	4.55	133.8	104
	R04	20.2	22.1	10	2.3	7.7	4.6	27.1	6.4	84.9	70.8	41.8	101	6.4	315	4.19	136.7	105.6
Note: Albumin (ALB; g/L), Alkaline Phosphatase (ALP; IU/L), Alanine Aminotransferase (ALT; IU/L), Aspartate Aminotransferase (AST; IU/L), Blood Urea Nitrogen (BUN; mmol/L), Cholinesterase (CHE; KU/L), Cl- (mmol/L), Creatinine (CR; mmol/L), Direct Bilirubin (DBIL; μmol/L), Gamma-Glutamyl Transferase (GGT; IU/L), Indirect Bilirubin (IBIL; μmol/L), K+ (mmol/L), Na+ (mmol/L), Total Bile Acid (TBA; μm…

## Sheet: S.T.4
Supplementary Table 4. Antibiotic use of participants after kidney transplantation.
Participant ID	R01	R02	R03	R04	R05
1	β-Lactams	β-Lactams	β-Lactams	β-Lactams, Sulfonamides	Sulfonamides
2	β-Lactams	β-Lactams	β-Lactams	β-Lactams, Sulfonamides	Sulfonamides
3	β-Lactams	β-Lactams, Tetracyclines	Tetracyclines, Oxazolidinones	β-Lactams, Oxazolidinones	β-Lactams
4	β-Lactams	β-Lactams, Tetracyclines	β-Lactams, Tetracyclines	β-Lactams	—
5	β-Lactams	β-Lactams, Oxazolidinones	β-Lactams, Oxazolidinones	β-Lactams, Oxazolidinones	—
6	β-Lactams	β-Lactams, Oxazolidinones	β-Lactams, Oxazolidinones	β-Lactams, Oxazolidinones	β-Lactams
7	β-Lactams	β-Lactams	β-Lactams	β-Lactams	—
8	β-Lactams	β-Lactams	β-Lactams	β-Lactams	—
9	β-Lactams	β-Lactams	β-Lactams	—	—
10	β-Lactams	β-Lactams	β-Lactams	—	—
11	β-Lactams	β-Lactams	β-Lactams	β-Lactams	—
12	β-Lactams	β-Lactams	—	—	—
13	β-Lactams	β-Lactams	β-Lactams	—	—
14	β-Lactams	β-Lactams	β-Lactams	β-Lactams	—
15	β-Lactams	β-Lactams	β-Lactams	β-Lactams	—
16	β-Lactams	β-Lactams	β-Lactams	β-Lactams	β-Lactams
17	β-Lactams	β-Lactams	β-Lactams	β-Lactams	—
18	β-Lactams	β-Lactams	β-Lactams	β-Lactams	β-Lactams
19	β-Lactams	β-Lactams	β-Lactams	—	—
20	β-Lactams	β-Lactams	β-Lactams	—	—
21	β-Lactams	β-Lactams	β-Lactams	—	—
22	β-Lactams	β-Lactams	β-Lactams	β-Lactams, Oxazolidinones	—
23	β-Lactams	β-Lactams	β-Lactams	—	—
24	β-Lactams	β-Lactams	β-Lactams	β-Lactams	—
Note: β-Lactams: Cefoperazone-sulbactam, Latamoxef, Imipenem, Biapenem, Meropenem Tetracyclines: Tigecycline Sulfonamides: Sulfamethoxazole Oxazolidinones: Linezolid
